# Supplementary material for: Psychosocial Burden, Multi-System Somatic Symptom Severity, and Weight-Related Stigma in Late Adolescents and Young Adults: A Cross-Sectional Survey from Romania
Source: Life (Basel). 2026 Jun 9;16(6):969. doi: 10.3390/life16060969 (PMC13301597; doi:10.3390/life16060969)
Supplement: Supplementary file 1 [file life-16-00969-s001.zip]

Archive with 2 entries (2 files):
- life-4319429-supplementary1.csv
- life-4319429-supplementary2.pdf
