# Supplementary material for: Psychosocial Burden, Multi-System Somatic Symptom Severity, and Weight-Related Stigma in Late Adolescents and Young Adults: A Cross-Sectional Survey from Romania
Source: Life (Basel). 2026 Jun 9;16(6):969. doi: 10.3390/life16060969 (PMC13301597; doi:10.3390/life16060969)
Supplement: Supplementary file 1 [file life-16-00969-s001.zip › life-4319429-supplementary1.csv]

Vârstã (ani)	Sex	Greutate	Înãl?ime	IMC	interpretare IMC		Profesie(calificare conform studiilor)	meserie loc de munca actual	Nivel de studii	Stare civilã	Care este locul dumneavoastrã de resedin?ã	Câte persoane sunt în gospodãria dumneavoastrã (inclusiv duneavoastrã)?	Câ?i copii/adolescen?i sunt în gospodãria dumneavoastrã	Cum a?i descrie situa?ia dumneavoastrã financiarã? (venit personal)	Cum a?i descrie situa?ia generalã a gospodãriei dumneavoastrã?	Lucra?i	Informa?ii generale de sãnãtate Istoric medical: Vã confrunta?i cu una sau mai multe din urmãtoarele situa?ii	Alergii alimentare cunoscute?	Dacã da, enumera?i alimentele la care ave?i alergie?	Intoleran?e alimentare cunoscute?	Dacã da, enumera?i alimentele la care ave?i intoleran?ã	Suferi?i de boli autoimune sau inflamatorii cronice?	Daca da, detalia?i prin enumerarea bolilor de care suferi?i	ave?i probleme cu colecistul?	Ave?i o valoare crescutã a enzimelor ficatului?	suferi?i de ficat gras (non-alcoolic)?	ave?i hepatitã autoimunã?	suferi?i de limfom?	suferi?i de probleme ale trombocitelor?	Suferi?i de infec?ie cu Helicobacter Pylori?	A?i urmat tratament medicamentos in ultimele 3 luni?	Ce suplimente alimentare folosi?i?	Stil de via?ã ?i factori de risc Cât de frecvent sunte?i expus(ã) la stres intens?	Ave?i probleme de somn?	Nivel de stres perceput	simptome DIGESTIVE Severitatea simptomelor: fãrã simptome (0), simptome u?oare (1) pânã la foarte severe (5) [Balonare	simptome DIGESTIVE Severitatea simptomelor: fãrã simptome (0), simptome u?oare (1) pânã la foarte severe (5) [Balonare 2	simptome DIGESTIVE Severitatea simptomelor: fãrã simptome (0), simptome u?oare (1) pânã la foarte severe (5) [Reflux gastric/arsuri la stoac	simptome DIGESTIVE Severitatea simptomelor: fãrã simptome (0), simptome u?oare (1) pânã la foarte severe (5) [Grea?ã	simptome DIGESTIVE Severitatea simptomelor: fãrã simptome (0), simptome u?oare (1) pânã la foarte severe (5) [Vãrsãturi	simptome DIGESTIVE Severitatea simptomelor: fãrã simptome (0), simptome u?oare (1) pânã la foarte severe (5) [Eructa?ii	simptome DIGESTIVE Severitatea simptomelor: fãrã simptome (0), simptome u?oare (1) pânã la foarte severe (5) [Flatulen?ã (gaze)	simptome DIGESTIVE Severitatea simptomelor: fãrã simptome (0), simptome u?oare (1) pânã la foarte severe (5) [Constipa?ie (scaune rare (ai pu?in de 3 pe sãptãmânã) sau dificil de eliinat	simptome DIGESTIVE Severitatea simptomelor: fãrã simptome (0), simptome u?oare (1) pânã la foarte severe (5) [Diaree (scaune oi sau apoase de ai ult de 3 ori pe zi	simptome DIGESTIVE Severitatea simptomelor: fãrã simptome (0), simptome u?oare (1) pânã la foarte severe (5) [Senza?ie de preaplin dupã âncare	simptome DIGESTIVE Severitatea simptomelor: fãrã simptome (0), simptome u?oare (1) pânã la foarte severe (5) [Halitozã (respira?ie urât irositoare)	simptome DIGESTIVE Severitatea simptomelor: fãrã simptome (0), simptome u?oare (1) pânã la foarte severe (5) [Dificultã?i la urinare	simptome DIGESTIVE Severitatea simptomelor: fãrã simptome (0), simptome u?oare (1) pânã la foarte severe (5) [Altele	simptome CUTANATE Severitatea simptomelor: fãrã simptome (0), simptome u?oare (1) pânã la foarte severe (5) [Eczemã
18	feminin	58	158	23.23	Normoponderal		Student	Student	Universitar	concubinaj	Urban	4	2	6.001-8.000 lei	• trãim normal - ave suficien?i bani pentru nevoile noastre zilnice, dar trebuie sã bugetã pentru achizi?ii ai ari	Nu, studiez	nu	nu		nu		nu									nu am urmat nici un tratament medicamentos în ultimele 3 luni	NU folosesc	de câteva ori pe sãptãmânã	nu	2	0	0	0	0	0	0	0	0	0	0	0	0	0	0
19	feminin	80	161	30.86	Obezitate		Asistent edical generalist	Student	Universitar	Intr-o rela?ie	Urban	2	0	<2.000 lei	• trãim normal - ave suficien?i bani pentru nevoile noastre zilnice, dar trebuie sã bugetã pentru achizi?ii ai ari	Nu, studiez	obezitate	nu		nu		nu									nu am urmat nici un tratament medicamentos în ultimele 3 luni	NU folosesc	zilnic	da	3	1	2	0	0	0	0	0	0	0	2	0	0	0	0
20	masculin	75	179	23.41	Normoponderal		Student	Nu existã	Universitar	trãiesc separat	Rural	3	0	6.001-8.000 lei	• Trãi relativ bogat - ave suficien?i bani pentru nevoile noastre, fãrã a avea nevoie de un buget special	Nu, studiez	Nu	nu		nu		nu									Nu	oega 3	de câteva ori pe sãptãmânã	nu	3	0	0	0	0	0	0	0	0	0	0	0	0	0	0
19	feminin	52	160	20.31	Normoponderal		Student	Student	Universitar	Intr-o rela?ie	Rural	2	0	<2.000 lei	• trãim normal - ave suficien?i bani pentru nevoile noastre zilnice, dar trebuie sã bugetã pentru achizi?ii ai ari	Nu, studiez	Ast bron?ic alergic	nu		nu		da	Astm bron?ic alergic								nu am urmat nici un tratament medicamentos în ultimele 3 luni	oega 3, vitamina C	de câteva ori pe sãptãmânã	da	3	1	1	0	1	0	0	0	1	0	0	0	0	0	1
19	feminin	87	164	32.35	Obezitate		Liceul Econoic Transilvania	Student	Universitar	Intr-o rela?ie	Rural	6	2	6.001-8.000 lei	• trãim normal - ave suficien?i bani pentru nevoile noastre zilnice, dar trebuie sã bugetã pentru achizi?ii ai ari	Nu, studiez	obezitate	nu		nu		nu									antibiotice	vitamina C	de câteva ori pe sãptãmânã	nu	5	0	0	0	1	0	0	0	0	0	0	0	0	0	0
19	feminin	63	160	24.61	Normoponderal		Asistentã edicalã Generalã	Student	Universitar	trãiesc separat	Urban	1	0	<2.000 lei	• Trãi relativ bogat - ave suficien?i bani pentru nevoile noastre, fãrã a avea nevoie de un buget special	Nu, studiez	intoleranta la lactoza, constipatie	da	Lapte,ou	nu		nu									nu am urmat nici un tratament medicamentos în ultimele 3 luni	NU folosesc	de câteva ori pe sãptãmânã	nu	3	3	2	0	0	0	0	2	5	0	5	0	0	0	0
19	feminin	52	157	21.1	Normoponderal		student	nu lucrez	Universitar	Intr-o rela?ie	Urban	4	1	<2.000 lei	• trãim normal - ave suficien?i bani pentru nevoile noastre zilnice, dar trebuie sã bugetã pentru achizi?ii ai ari	Nu, studiez	niic	nu		nu		nu									nu am urmat nici un tratament medicamentos în ultimele 3 luni	vitamina D	rar	nu	2	1	2	0	0	0	0	1	0	0	2	0	0	0	0
19	feminin	55	163	20.7	Normoponderal		Student	Student	Universitar	Intr-o rela?ie	Rural	4	2	<2.000 lei	• trãim normal - ave suficien?i bani pentru nevoile noastre zilnice, dar trebuie sã bugetã pentru achizi?ii ai ari	Nu, studiez	infec?ii urinare	nu	-	nu		nu	-								antiinflaatoare, antibiotice	vitamina C	de câteva ori pe sãptãmânã	nu	2	0	2	1	1	0	0	1	0	0	1	1	0	0	0
19	feminin	52	162	19.81	Normoponderal		Student	Student	Universitar	concubinaj	Rural	5	1	<2.000 lei	• trãim normal - ave suficien?i bani pentru nevoile noastre zilnice, dar trebuie sã bugetã pentru achizi?ii ai ari	Nu, studiez	infec?ii urinare	nu		nu		nu									nu am urmat nici un tratament medicamentos în ultimele 3 luni	NU folosesc	zilnic	nu	3	1	1		0	1	0	0	0	0	1	0	0	0	0
19	feminin	50	158	20.03	Normoponderal		Student	Student	Universitar	trãiesc separat	Urban	5	2	<2.000 lei	• trãim normal - ave suficien?i bani pentru nevoile noastre zilnice, dar trebuie sã bugetã pentru achizi?ii ai ari	Nu, studiez	Nu a confrunt cu niic	da	edicaent, paracetaol	nu		nu									medicaent pentru raceala	minerale (calciu, agneziu, zinc, seleniu), vitamina C	de câteva ori pe sãptãmânã	nu	3	0	4	0	0	0	0		0	0	1	0	0	0	0
20	feminin	70	148	31.96	Obezitate		Student	Student	Universitar	trãiesc separat	Rural	3	2	<2.000 lei	• trãim normal - ave suficien?i bani pentru nevoile noastre zilnice, dar trebuie sã bugetã pentru achizi?ii ai ari	Nu, studiez	Nu a cofunt cu niic	nu		nu		nu									nu am urmat nici un tratament medicamentos în ultimele 3 luni	minerale (calciu, agneziu, zinc, seleniu), vitamina D	de câteva ori pe sãptãmânã	nu	1	3	1	2	2	2	0	0	0	0	0	0	0	0	3
20	feminin	42	170	14.53	Subponderal		Studentã	Studentã	Liceal	Intr-o rela?ie	Rural	5	2	<2.000 lei	• trãim normal - ave suficien?i bani pentru nevoile noastre zilnice, dar trebuie sã bugetã pentru achizi?ii ai ari	Nu, studiez	constipatie, Scoliozã operatã	nu		nu		nu									nu am urmat nici un tratament medicamentos în ultimele 3 luni	NU folosesc	rar	nu	3	1	3	0	0	0	0	3	2	0	1	1	0		0
19	feminin	83	168	29.41	Supraponderal		Student	Student	Universitar	trãiesc separat	Rural	6	6	<2.000 lei	• trãim normal - ave suficien?i bani pentru nevoile noastre zilnice, dar trebuie sã bugetã pentru achizi?ii ai ari	Nu, studiez	Nu a cofrunt cu niic	nu		nu		nu									nu am urmat nici un tratament medicamentos în ultimele 3 luni	minerale (calciu, agneziu, zinc, seleniu), vitamina D, vitamina C	de câteva ori pe sãptãmânã	da	3	2	3	0	2	0	0	2	0	0	0	0	0	0	2
20	feminin	90	183	26.87	Supraponderal		Student	Student	Universitar	trãiesc separat	Rural	4	0	4.001-6000 lei	• trãim normal - ave suficien?i bani pentru nevoile noastre zilnice, dar trebuie sã bugetã pentru achizi?ii ai ari	Nu, studiez	obezitate	nu		nu		nu									nu am urmat nici un tratament medicamentos în ultimele 3 luni	NU folosesc	de câteva ori pe sãptãmânã	nu	2	0	0	0	0	0	0	0	0	0	0	0	0	0	0
19	feminin	53	165	19.47	Normoponderal		AG anul 1	Student	Universitar	trãiesc separat	Rural	4	2	<2.000 lei	• trãim normal - ave suficien?i bani pentru nevoile noastre zilnice, dar trebuie sã bugetã pentru achizi?ii ai ari	Nu, studiez	Niic	nu		nu		nu									nu am urmat nici un tratament medicamentos în ultimele 3 luni	NU folosesc	de câteva ori pe sãptãmânã	nu	3	0	0	0	0	0	0	0	0	0	0	0	0	0	0
20	feminin	56	161	21.6	Normoponderal		AG	studentã	Universitar	Singur/ã	Urban	4	2	4.001-6000 lei	• Trãi relativ bogat - ave suficien?i bani pentru nevoile noastre, fãrã a avea nevoie de un buget special	Nu, studiez	Nu a	nu		nu		nu									nu am urmat nici un tratament medicamentos în ultimele 3 luni	NU folosesc	de câteva ori pe sãptãmânã	nu	3	0	0	0	0	0	0	0	0	0	0	0	0	0	0
20	feminin	80	163	30.11	Obezitate		Studenta, ND , anul II	Studenta	Universitar	Singur/ã	Urban	3	1	<2.000 lei	• trãim normal - ave suficien?i bani pentru nevoile noastre zilnice, dar trebuie sã bugetã pentru achizi?ii ai ari	Nu, studiez	constipatie, obezitate	nu		nu		nu		nu ?tiu	nu	nu	nu	nu	nu	nu	nu am urmat nici un tratament medicamentos în ultimele 3 luni	Berberina , oringa , L- carnitina	rar	da	3	3	2	0	0	0	0	4	3	1	5	2	0	0	0
20	feminin	58	162	22.1	Normoponderal		Student	Student	Universitar	Intr-o rela?ie	Rural	2	0	<2.000 lei	• trãim normal - ave suficien?i bani pentru nevoile noastre zilnice, dar trebuie sã bugetã pentru achizi?ii ai ari	Nu, studiez	Tahicardie	nu		nu		nu		nu	nu	nu	nu	nu	nu	nu	nu am urmat nici un tratament medicamentos în ultimele 3 luni	vitainele din grupul B, vitamina D, agneziu	de câteva ori pe sãptãmânã	da	3	1	1	0	0	0	0	0	0	0	1	0	0	0	0
20	feminin	47	158	18.83	Normoponderal		Cosetica edicalã	Student	Universitar	Intr-o rela?ie	Urban	2	0	<2.000 lei	• trãim normal - ave suficien?i bani pentru nevoile noastre zilnice, dar trebuie sã bugetã pentru achizi?ii ai ari	Nu, studiez	Nu a	nu		nu		nu		nu	nu ?tiu	nu	nu	nu	nu	nu	antibiotice	probiotice	rar	nu	2	1	1	0	1	0	0	1	0	0	0	0	0	0	1
20	feminin	52	158	20.83	Normoponderal		studentã	studentã	Liceal	Singur/ã	Urban	2	0	<2.000 lei	• trãim normal - ave suficien?i bani pentru nevoile noastre zilnice, dar trebuie sã bugetã pentru achizi?ii ai ari	Nu, studiez	intoleranta la lactoza, intestin iritabil, constipatie	nu		da	Lactozã	nu		nu ?tiu	nu ?tiu	nu	nu	nu	nu	nu	nu am urmat nici un tratament medicamentos în ultimele 3 luni	oega 3, minerale (calciu, agneziu, zinc, seleniu), vitamina D, Proteinã veganã	de câteva ori pe sãptãmânã	nu	3	3	3	1	0	0	0	0	5	0	0	0	0	0	0
20	feminin	65	168	23.03	Normoponderal		Student Coseticã edicalã	Student	Universitar	Intr-o rela?ie	Urban	2	0	<2.000 lei	• trãim normal - ave suficien?i bani pentru nevoile noastre zilnice, dar trebuie sã bugetã pentru achizi?ii ai ari	Nu, studiez	infec?ii urinare	da	Cãp?uni	nu		nu		nu ?tiu	nu ?tiu	nu	nu	nu	nu	nu ?tiu	nu am urmat nici un tratament medicamentos în ultimele 3 luni,	vitainele din grupul B, minerale (calciu, agneziu, zinc, seleniu), vitamina D	rar	da	2	4	1	0	0	0	0	3	5	0	5	4	0	0	0
20	feminin	60	172	20.28	Normoponderal		Studentã	Retail	Universitar	Singur/ã	Urban	2	0	<2.000 lei	• trãim normal - ave suficien?i bani pentru nevoile noastre zilnice, dar trebuie sã bugetã pentru achizi?ii ai ari	Da, dar este doar un loc de uncã teporar	Nu ã confrunt	nu		nu		nu		nu	nu ?tiu	nu	nu	nu	nu	nu	nu am urmat nici un tratament medicamentos în ultimele 3 luni	vitainele din grupul B, minerale (calciu, agneziu, zinc, seleniu), vitamina C	rar	nu	3	2	1	0	0	0	0	1	0	1	1	0	0		0
20	feminin	57	174	18.83	Normoponderal		student	student	Universitar	Singur/ã	Urban	3	2	<2.000 lei	• trãim normal - ave suficien?i bani pentru nevoile noastre zilnice, dar trebuie sã bugetã pentru achizi?ii ai ari	Nu, studiez	nu a	nu		nu		nu		nu	nu	nu	nu	nu	nu	nu	antibiotice	probiotice, oega 3, vitamina C	rar	nu	3	1	1	0	0	0	0	0	0	1	0	0	0		2
20	feminin	61	173	20.38	Normoponderal		student (viitor cosetolog)	student	Universitar	Singur/ã	Urban	2	0	2.001-4000 lei	• trãim normal - ave suficien?i bani pentru nevoile noastre zilnice, dar trebuie sã bugetã pentru achizi?ii ai ari	Da, dar este doar un loc de uncã teporar	constipatie	nu		nu		nu		nu	nu ?tiu	nu	nu	nu	nu ?tiu	nu	antibiotice	vitamina C	rar	nu	3	1	0	0	0	0	0	2	1	0	0	1, 2	0	0	0
20	feminin	48	157	19.47	Normoponderal		Student	Student	Universitar	Singur/ã	Rural	5	1	<2.000 lei	• trãim normal - ave suficien?i bani pentru nevoile noastre zilnice, dar trebuie sã bugetã pentru achizi?ii ai ari	Nu, studiez	Nu a	nu		nu		nu		nu	nu	nu	nu	nu	nu	nu	antibiotice	vitamina D	de câteva ori pe sãptãmânã	nu	4	1	0	0	0	0	0	1	1	0	1	0	0		0
20	feminin	55	172	18.59	Normoponderal		Studentã	Studentã	Universitar	Singur/ã	Rural	4	0	<2.000 lei	• trãim normal - ave suficien?i bani pentru nevoile noastre zilnice, dar trebuie sã bugetã pentru achizi?ii ai ari	Nu, studiez	Nu	nu		nu		nu		nu ?tiu	nu	nu	nu	nu	nu	nu	antibiotice	vitainele din grupul B, minerale (calciu, agneziu, zinc, seleniu), vitamina D, vitamina C	de câteva ori pe sãptãmânã	nu	3	2	2	0	0	0	0	1	0	2	1	0	0		0
19	feminin	65	163	24.46	Normoponderal		nutritionist	Student	Universitar	Intr-o rela?ie	Urban	4	2	peste 10.001	• trãim normal - ave suficien?i bani pentru nevoile noastre zilnice, dar trebuie sã bugetã pentru achizi?ii ai ari	Nu, studiez	intoleranta la histaina, deratita atopica	da	albus de ou, iere, polen, telina, sfecla, ananas, kiwi	nu		nu		nu	nu	nu	nu	nu	nu	nu	antibiotice	probiotice, oega 3, minerale (calciu, agneziu, zinc, seleniu), vitamina D, vitamina C	de câteva ori pe sãptãmânã	da	3	3	4	2	4	2	1	2	1	1	3	2	1	0	2
19	feminin	60	152	25.97	Supraponderal		Studenta	Studenta	Universitar	Intr-o rela?ie	Urban	3	0	<2.000 lei	• Trãi odest - trebuie sã fi foarte aten?i cu bugetul nostru zilnic	Nu, studiez	Niic	nu		nu		nu		nu	nu	nu	nu	nu	nu	nu	Nu	vitainele din grupul B, minerale (calciu, agneziu, zinc, seleniu), vitamina C	de câteva ori pe sãptãmânã	nu	3	1	1	1	0	0	0	1	1	0	3	1	0		0
19	feminin	63	167	22.59	Normoponderal		studentã	studentã	Universitar	Singur/ã	Rural	5	2	<2.000 lei	• trãim normal - ave suficien?i bani pentru nevoile noastre zilnice, dar trebuie sã bugetã pentru achizi?ii ai ari	Nu, studiez	nu	nu		nu		nu		nu	nu	nu	nu	nu	nu	nu	antiinflaatoare, antibiotice	probiotice, enzime digestive	rar	nu	3	4	2	0	1	0	0	3	0	0	5	1	0	0	0
19	feminin	51	167	18.29	Subponderal		Student	Student	Liceal	Singur/ã	Rural	4	1	2.001-4000 lei	• trãim normal - ave suficien?i bani pentru nevoile noastre zilnice, dar trebuie sã bugetã pentru achizi?ii ai ari	Nu, studiez	Nu	nu		nu		nu		nu	nu	nu	nu	nu	nu	nu	nu am urmat nici un tratament medicamentos în ultimele 3 luni	minerale (calciu, agneziu, zinc, seleniu), vitamina C	rar	nu	2	1	1	0	0	0	0	1	0	0	1	0	0	0	0
19	feminin	54	165	19.83	Normoponderal		Studentã	Studenta	Universitar	Intr-o rela?ie	Urban	3	1	<2.000 lei	• trãim normal - ave suficien?i bani pentru nevoile noastre zilnice, dar trebuie sã bugetã pentru achizi?ii ai ari	Nu, studiez	niic	nu		nu		nu		nu ?tiu	nu ?tiu	nu	nu	nu ?tiu	nu	nu ?tiu	antiinflaatoare	minerale (calciu, agneziu, zinc, seleniu), vitamina C	de câteva ori pe sãptãmânã	nu	3	2	1	1	0	0	0	2	0	0	0	0	0		2
19	feminin	63	175	20.57	Normoponderal		Student	Student	Universitar	Intr-o rela?ie	Urban	4	2	<2.000 lei	• Trãi relativ bogat - ave suficien?i bani pentru nevoile noastre, fãrã a avea nevoie de un buget special	Nu, studiez	constipatie	nu		nu		nu		nu	nu	nu	nu	nu	nu	nu	nu am urmat nici un tratament medicamentos în ultimele 3 luni	NU folosesc	zilnic	nu	3	0	1	0	0	0	0	1	1	0	0	0	0	0	0
19	masculin	68	168	24.09	Normoponderal			Student	Liceal	Singur/ã	Urban	3	1	<2.000 lei	• trãim normal - ave suficien?i bani pentru nevoile noastre zilnice, dar trebuie sã bugetã pentru achizi?ii ai ari	Nu, studiez	Hipertrofie ventriculara ????	nu		nu		nu		nu	nu	nu	nu	nu	nu	nu	antiinflaatoare	vitamina C, Pastile cu ultivitaine, creatina, pudra proteica in care sunt inclusi carbohidrati	rar	nu	3	0	0	0	0	0	0	1	0	0	1	2	0	0	0
19	masculin	80	182	24.15	Normoponderal		nutritionist si dieteticean	Student	Liceal	Singur/ã	Urban	3	0	<2.000 lei	• trãim normal - ave suficien?i bani pentru nevoile noastre zilnice, dar trebuie sã bugetã pentru achizi?ii ai ari	Nu, studiez	Niic	nu		nu		nu		nu	nu ?tiu	nu	nu	nu	nu	nu	antibiotice	oega 3, vitamina D, Creatina	de câteva ori pe sãptãmânã	nu	3	1	0	0	0	0	0	1	0	0	0	0	0		0
19	feminin	51	163	19.2	Normoponderal		Studentã	Studentã	Universitar	Singur/ã	Rural	3	2	<2.000 lei	• trãim normal - ave suficien?i bani pentru nevoile noastre zilnice, dar trebuie sã bugetã pentru achizi?ii ai ari	Nu, studiez	Nu a	nu		nu		nu		nu	nu	nu	nu	nu	nu	nu	nu am urmat nici un tratament medicamentos în ultimele 3 luni	NU folosesc	zilnic	da	3	1	0	0	0	0	0	0	0	0	2	0	0	0	0
18	feminin	61	154	25.72	Supraponderal		elevã la liceu	Student	Liceal	Singur/ã	Rural	4	2	8.001-10.000	• trãim normal - ave suficien?i bani pentru nevoile noastre zilnice, dar trebuie sã bugetã pentru achizi?ii ai ari	Nu, studiez	constipatie, Nu sunt diagnosticate, însã posibile tulburãri alimentare	nu		nu		nu		nu ?tiu	nu ?tiu	nu ?tiu	nu ?tiu	nu ?tiu	nu ?tiu	nu ?tiu	Doterra	probiotice, oega 3, enzime digestive, vitainele din grupul B, minerale (calciu, agneziu, zinc, seleniu), vitamina D, vitamina C, Doterra	zilnic	da	5	5	3	1	3	1	5	4	4	3	5	2	0		0
16	feminin	68	174	22.46	Normoponderal		eleva	Student	Liceal	Singur/ã	Urban	3	1	<2.000 lei	• Trãi relativ bogat - ave suficien?i bani pentru nevoile noastre, fãrã a avea nevoie de un buget special	Nu, studiez	constipatie	nu		nu		nu		nu	nu	nu	nu	nu	nu	nu	antibiotice	oega 3, minerale (calciu, agneziu, zinc, seleniu), vitamina D, vitamina C	de câteva ori pe sãptãmânã	nu	3	3	2	1	2	1	2	2	0	3	4	0	0	0	0
20	feminin	70	175	22.86	Normoponderal		Sport	Handbal	Liceal	Singur/ã	Urban	1	0	6.001-8.000 lei	• trãim normal - ave suficien?i bani pentru nevoile noastre zilnice, dar trebuie sã bugetã pentru achizi?ii ai ari	Da, dar este doar un loc de uncã teporar	constipatie	nu		nu		nu		nu ?tiu	nu ?tiu	nu ?tiu	nu ?tiu	nu ?tiu	nu ?tiu	nu ?tiu	antibiotice	probiotice, minerale (calciu, agneziu, zinc, seleniu), vitamina D, vitamina C	de câteva ori pe sãptãmânã	da	4	4	1	0	0	2	0	2	4	0	5	0	0	0	0
20	feminin	53	166	19.23	Normoponderal		student	student	Liceal	Intr-o rela?ie	Rural	4	2	<2.000 lei	• trãim normal - ave suficien?i bani pentru nevoile noastre zilnice, dar trebuie sã bugetã pentru achizi?ii ai ari	Nu, studiez	constipatie	nu		nu		nu		nu	nu	nu	nu	nu	nu	nu ?tiu	antibiotice	NU folosesc	de câteva ori pe sãptãmânã	da	3	3	4	2	2	0	0	4	5	5	4	0	0		0
19	feminin	63	167	22.59	Normoponderal		Studenta	Studenta	Universitar	Singur/ã	Rural	5	3	<2.000 lei	• trãim normal - ave suficien?i bani pentru nevoile noastre zilnice, dar trebuie sã bugetã pentru achizi?ii ai ari	Nu, studiez	niciuna	nu		nu		nu		nu	nu	nu	nu	nu	nu	nu	nu am urmat nici un tratament medicamentos în ultimele 3 luni	probiotice, oega 3, enzime digestive	de câteva ori pe sãptãmânã	nu	3	3	1	1	4	0	0	4	0	0	4	0	0	0	0
20	feminin	62	163	23.34	Normoponderal		Student	Student	Universitar	Intr-o rela?ie	Rural	4	4	2.001-4000 lei	• trãim normal - ave suficien?i bani pentru nevoile noastre zilnice, dar trebuie sã bugetã pentru achizi?ii ai ari	Nu, studiez	Nu	nu		nu		nu		nu	nu	nu	nu	nu	nu	nu	Nu	vitainele din grupul B, minerale (calciu, agneziu, zinc, seleniu)	de câteva ori pe sãptãmânã	nu	2	1	1	0	0	0	0	0	0	0	0	0	0	0	0
19	feminin	62	159	24.52	Normoponderal		Studenta	Student	Liceal	Intr-o rela?ie	Rural	6	2	8.001-10.000	• Trãi foarte odest - nu ave suficien?i bani pentru nevoile de bazã	Nu, studiez	boli inflaatorii intestinale,	nu		nu		nu		nu	nu	nu	nu	nu	nu	nu	nu am urmat nici un tratament medicamentos în ultimele 3 luni,	minerale (calciu, agneziu, zinc, seleniu)	zilnic	da	4	3	2	0	0	0	0	0	0	0	2	0	0	0	0
20	feminin	90	165	33.06	Obezitate		student	Student	Liceal	Intr-o rela?ie	Rural	3	0	2.001-4000 lei	• Trãi relativ bogat - ave suficien?i bani pentru nevoile noastre, fãrã a avea nevoie de un buget special	Nu, studiez	obezitate	nu		nu		nu		nu	nu	nu	nu	nu	nu	nu	nu am urmat nici un tratament medicamentos în ultimele 3 luni	minerale (calciu, agneziu, zinc, seleniu)	zilnic	da	4	0	0	0	0	0	0	0	0	0	0	0	0	0	0
19	feminin	55	155	22.89	Normoponderal		Studentã	Student	Liceal	Intr-o rela?ie	Urban	5	2	<2.000 lei	• trãim normal - ave suficien?i bani pentru nevoile noastre zilnice, dar trebuie sã bugetã pentru achizi?ii ai ari	Nu, studiez	Alergii	da	Ro?ii	nu		nu		nu ?tiu	nu ?tiu	nu	nu	nu	nu	nu	nu am urmat nici un tratament medicamentos în ultimele 3 luni	oega 3, minerale (calciu, agneziu, zinc, seleniu), vitamina C	de câteva ori pe sãptãmânã	da	2	3	0	0	2	0	0	0	0	0	0	0	0		4
19	feminin	46	168	16.3	Subponderal		Student	Student	Liceal	Intr-o rela?ie	Rural	5	2	<2.000 lei	• trãim normal - ave suficien?i bani pentru nevoile noastre zilnice, dar trebuie sã bugetã pentru achizi?ii ai ari	Nu, studiez	.	nu		nu		nu		nu	nu	nu	nu	nu	nu	nu	antiinflaatoare	NU folosesc	de câteva ori pe sãptãmânã	da	3	1	1	0	1	0	0	1	1	0	2	1	0	0	0
19	feminin	69	172	23.32	Normoponderal		Student	Student	Universitar	Intr-o rela?ie	Rural	4	2	<2.000 lei	• trãim normal - ave suficien?i bani pentru nevoile noastre zilnice, dar trebuie sã bugetã pentru achizi?ii ai ari	Nu, studiez	intestin iritabil	nu		nu		nu		nu ?tiu	nu ?tiu	nu	nu	nu	nu	nu	nu am urmat nici un tratament medicamentos în ultimele 3 luni	oega 3, vitainele din grupul B, minerale (calciu, agneziu, zinc, seleniu), vitamina D, vitamina C	zilnic	da	5	4	5	3	1	0	0	4	3	1	1	0	0	0	0
19	feminin	57	163	21.45	Normoponderal		Studenta	Studentã	Liceal	Singur/ã	Urban	4	2	<2.000 lei	• trãim normal - ave suficien?i bani pentru nevoile noastre zilnice, dar trebuie sã bugetã pentru achizi?ii ai ari	Nu, studiez	Ae?eli	nu		da	Carne, banane	nu		nu	nu	nu	nu	nu	nu	nu	nu am urmat nici un tratament medicamentos în ultimele 3 luni	oega 3, vitainele din grupul B	de câteva ori pe sãptãmânã	da	3	3	4	0	1	0	0	1	1	0	1	0	0	0	5
19	feminin	54	160	21.09	Normoponderal		Student	Student	Universitar	Intr-o rela?ie	Urban	2	0	<2.000 lei	• Trãi relativ bogat - ave suficien?i bani pentru nevoile noastre, fãrã a avea nevoie de un buget special	Nu, studiez	-	nu		nu		nu		nu	nu	nu	nu	nu	nu	nu	antibiotice	vitamina C	zilnic	da	5	0	2	1	0	0	0	0	2	0	0	0	0		0
19	feminin	51	162	19.43	Normoponderal		AG	Studentã	Universitar	Singur/ã	Rural	3	0	<2.000 lei	• trãim normal - ave suficien?i bani pentru nevoile noastre zilnice, dar trebuie sã bugetã pentru achizi?ii ai ari	Nu, studiez	Niic	da	Ouã	nu		nu		nu ?tiu	nu ?tiu	da	nu	nu ?tiu	nu	nu	nu am urmat nici un tratament medicamentos în ultimele 3 luni	minerale (calciu, agneziu, zinc, seleniu), vitamina C	zilnic	da	4	0	1	0	0	0	0	0	0	0	0	0	0	0	0
19	feminin	63	170	21.8	Normoponderal		Studentã	Student	Universitar	Singur/ã	Urban	5	1	<2.000 lei	• Trãi relativ bogat - ave suficien?i bani pentru nevoile noastre, fãrã a avea nevoie de un buget special	Nu, studiez	Niic	nu		nu		nu		nu	nu	nu	nu	nu	nu	nu	nu am urmat nici un tratament medicamentos în ultimele 3 luni	vitamina C	rar	nu	3	0	1	0	1	0	0	1	2	0	1	0	0	0	0
19	feminin	70	175	22.86	Normoponderal		Studentã	Student	Liceal	Singur/ã	Urban	1	0	2.001-4000 lei	• trãim normal - ave suficien?i bani pentru nevoile noastre zilnice, dar trebuie sã bugetã pentru achizi?ii ai ari	Nu, studiez	Nu a confrunt cu nici una dintre aceste problee.	nu	Nu a	nu	Nu a	nu		nu	nu	nu	nu	nu	nu	nu	nu am urmat nici un tratament medicamentos în ultimele 3 luni	NU folosesc	zilnic	nu	4	2	0	2	0	0	0	0	0	0	2	0	0	0	0
18	feminin	58	165	21.3	Normoponderal		AG	Studentã	Universitar	Intr-o rela?ie	Urban	3	1	<2.000 lei	• Trãi relativ bogat - ave suficien?i bani pentru nevoile noastre, fãrã a avea nevoie de un buget special	Nu, studiez	Nu a problee	nu		nu		nu		nu	nu	nu	nu	nu	nu	nu	nu am urmat nici un tratament medicamentos în ultimele 3 luni	NU folosesc	rar	nu	3	0	0	0	0	0	0	0	0	0	0	0	0	0	0
19	feminin	57	153	24.35	Normoponderal		Ag	Student	Universitar	Intr-o rela?ie	Rural	4	0	<2.000 lei	• trãim normal - ave suficien?i bani pentru nevoile noastre zilnice, dar trebuie sã bugetã pentru achizi?ii ai ari	Nu, studiez	constipatie	nu		da	Lapte,ca?caval	nu		nu ?tiu	nu ?tiu	nu ?tiu	nu ?tiu	nu ?tiu	nu ?tiu	nu ?tiu	nu am urmat nici un tratament medicamentos în ultimele 3 luni	NU folosesc	zilnic	da	5	5	4	2	0	0	0	1	1	0	0	0	0	0	0
19	feminin	65	170	22.49	Normoponderal		AG	Student	Universitar	Intr-o rela?ie	Rural	3	1	<2.000 lei	• trãim normal - ave suficien?i bani pentru nevoile noastre zilnice, dar trebuie sã bugetã pentru achizi?ii ai ari	Nu, studiez	Sunt sãnãtoasã	nu		nu		nu		nu	nu	nu	nu	nu	nu	nu	nu am urmat nici un tratament medicamentos în ultimele 3 luni	vitamina C	de câteva ori pe sãptãmânã	da	3	0	2	1	2	1	1	0	1	0	1	0	1	0	2
19	feminin	65	160	25.39	Supraponderal		AG	Student	Universitar	Intr-o rela?ie	Rural	4	1	<2.000 lei	• trãim normal - ave suficien?i bani pentru nevoile noastre zilnice, dar trebuie sã bugetã pentru achizi?ii ai ari	Nu, studiez	Niic	nu		nu		nu		nu ?tiu	nu ?tiu	nu ?tiu	nu ?tiu	nu ?tiu	nu ?tiu	nu ?tiu	nu am urmat nici un tratament medicamentos în ultimele 3 luni	vitainele din grupul B, minerale (calciu, agneziu, zinc, seleniu), vitamina D, vitamina C	zilnic	nu	3	0	5	1	3	0	0	0	1	0	0	0	0	0	0
19	feminin	50	153	21.36	Normoponderal		Student	Student	Liceal	Singur/ã	Rural	5	2	<2.000 lei	• trãim normal - ave suficien?i bani pentru nevoile noastre zilnice, dar trebuie sã bugetã pentru achizi?ii ai ari	Nu, studiez	Nu a	nu		nu		nu		nu	nu	nu	nu	nu	nu	nu	nu am urmat nici un tratament medicamentos în ultimele 3 luni	vitamina D, vitamina C	de câteva ori pe sãptãmânã	nu	3	3	1	0	0	0	0	0	0	0	3	0	0	0	0
17	feminin	50	160	19.53	Normoponderal		Student	Student	Liceal	Intr-o rela?ie	Urban	5	3	<2.000 lei	• trãim normal - ave suficien?i bani pentru nevoile noastre zilnice, dar trebuie sã bugetã pentru achizi?ii ai ari	Nu, studiez	infec?ii urinare	nu		nu		nu		nu	nu	nu	nu	nu	nu	nu	antibiotice	minerale (calciu, agneziu, zinc, seleniu), vitamina D, vitamina C	rar	da	2	2	1	0	0	0	1	1	1		1		0		0
18	feminin	46	160	17.97	Subponderal		student	student	Liceal	Intr-o rela?ie	Urban	2	1	<2.000 lei	• trãim normal - ave suficien?i bani pentru nevoile noastre zilnice, dar trebuie sã bugetã pentru achizi?ii ai ari	Nu, studiez	intoleranta la lactoza	nu		nu		nu		nu	nu	nu	nu	nu	nu	nu	nu am urmat nici un tratament medicamentos în ultimele 3 luni	minerale (calciu, agneziu, zinc, seleniu), vitamina C	de câteva ori pe sãptãmânã	da	4	0	2	0	0	0	0	1	2	0	0	1	0	0	0
19	feminin	62	165	22.77	Normoponderal		Srudent	Student	Universitar	Singur/ã	Urban	2	0	<2.000 lei	• trãim normal - ave suficien?i bani pentru nevoile noastre zilnice, dar trebuie sã bugetã pentru achizi?ii ai ari	Nu, studiez	Nu a	nu		nu		nu		nu	nu	nu	nu	nu	nu	nu	nu am urmat nici un tratament medicamentos în ultimele 3 luni	minerale (calciu, agneziu, zinc, seleniu)	rar	da	3	3	1	2	3	0	0	1	1	0	2	0	0		0
19	feminin	52	160	20.31	Normoponderal		Student	Student	Liceal	Singur/ã	Rural	5	1	<2.000 lei	• trãim normal - ave suficien?i bani pentru nevoile noastre zilnice, dar trebuie sã bugetã pentru achizi?ii ai ari	Nu, studiez	Nu a	nu		nu		nu		nu	nu	nu	nu	nu	nu	nu	nu am urmat nici un tratament medicamentos în ultimele 3 luni	NU folosesc	zilnic	nu	4	2	1	2	0	0	0	0	2	0	3	0	0	0	0
19	feminin	68	164	25.28	Supraponderal		Student	Student	Universitar	Singur/ã	Rural	3	1	<2.000 lei	• trãim normal - ave suficien?i bani pentru nevoile noastre zilnice, dar trebuie sã bugetã pentru achizi?ii ai ari	Nu, studiez	deratita atopica	nu		nu		nu		nu	nu	nu	nu	nu	nu	nu	nu am urmat nici un tratament medicamentos în ultimele 3 luni	vitamina A	de câteva ori pe sãptãmânã	nu	3	1	3	3	0	0	0	1	0	0	1	0	0		3
19	feminin	63	167	22.59	Normoponderal		student	student	Universitar	Intr-o rela?ie	Urban	3	0	<2.000 lei	• trãim normal - ave suficien?i bani pentru nevoile noastre zilnice, dar trebuie sã bugetã pentru achizi?ii ai ari	Nu, studiez	nu a	nu		nu		nu		nu ?tiu	nu ?tiu	nu	nu	nu	nu ?tiu	nu	nu am urmat nici un tratament medicamentos în ultimele 3 luni	NU folosesc	rar	nu	3	0	1	0	0	0	0	0	0	0	2	0	0	0	0
18	feminin	51.5	164	19.15	Normoponderal		student	student	Universitar	Singur/ã	Urban	3	2	<2.000 lei	• trãim normal - ave suficien?i bani pentru nevoile noastre zilnice, dar trebuie sã bugetã pentru achizi?ii ai ari	Nu, studiez	nu stiu sa a vreo intolerantã sau vreo problea de genul acesta	nu		nu		nu		nu	nu	nu	nu	nu	nu	nu	antibiotice	minerale (calciu, agneziu, zinc, seleniu), vitamina C	de câteva ori pe sãptãmânã	da	4	3	2	2	0	0	3	2	1	0	3	1	0		0
19	feminin	67	166	24.31	Normoponderal		Studentã	Studentã	Universitar	Intr-o rela?ie	Rural	4	0	<2.000 lei	• trãim normal - ave suficien?i bani pentru nevoile noastre zilnice, dar trebuie sã bugetã pentru achizi?ii ai ari	Nu, studiez	Nu a	nu		nu		nu		nu	nu	nu	nu	nu	nu	nu	minerale ?i fier	minerale (calciu, agneziu, zinc, seleniu), vitamina C	rar	nu	3	1	0	0	0	0	0	0	0	0	1	0	0	0	0
18	feminin	60	183	17.92	Subponderal		Student	Student	Liceal	Singur/ã	Rural	3	1	2.001-4000 lei	• trãim normal - ave suficien?i bani pentru nevoile noastre zilnice, dar trebuie sã bugetã pentru achizi?ii ai ari	Nu, studiez	obezitate	nu		nu		nu		nu	nu	nu	nu	nu	nu	nu	nu am urmat nici un tratament medicamentos în ultimele 3 luni	minerale (calciu, agneziu, zinc, seleniu), vitamina C	zilnic	nu	4	2	1	2	1	1	1	2	1	1	2	1	2	0	1
19	masculin	64	174	21.14	Normoponderal		Student	Student	Universitar	Singur/ã	Urban	3	1	2.001-4000 lei	• Trãi relativ bogat - ave suficien?i bani pentru nevoile noastre, fãrã a avea nevoie de un buget special	Nu, studiez	nu	nu	.	nu	.	nu	.	nu	nu	nu	nu	nu	nu	nu	nu am urmat nici un tratament medicamentos în ultimele 3 luni	NU folosesc	rar	nu	1	0	1	0	0	0	0	0	0	0	0	0	0	0	0
19	masculin	67	188	18.96	Normoponderal		Student	Student	Universitar	Intr-o rela?ie	Urban	7	5	<2.000 lei	• Trãi odest - trebuie sã fi foarte aten?i cu bugetul nostru zilnic	Nu, studiez	.	nu		nu		nu		nu	nu	nu	nu	nu	nu	nu	nu am urmat nici un tratament medicamentos în ultimele 3 luni	NU folosesc	rar	nu	1	1	0	0	0	0	0	1	0	0	1	0	0		0
18	feminin	56	169	19.61	Normoponderal		student	student	Universitar	Intr-o rela?ie	Urban	4	0	<2.000 lei	• trãim normal - ave suficien?i bani pentru nevoile noastre zilnice, dar trebuie sã bugetã pentru achizi?ii ai ari	Nu, studiez	nu	nu		da	lapte praf	nu		nu	nu	nu	nu	nu	nu	nu	antibiotice	oega 3, vitainele din grupul B, minerale (calciu, agneziu, zinc, seleniu), vitamina D, vitamina C	de câteva ori pe sãptãmânã	nu	2	1	0	0	0	0	0	0	0	0	0	0	0	5	2
19	feminin	54	170	18.69	Normoponderal		Studentã	Studentã	Universitar	Singur/ã	Urban	3	0	<2.000 lei	• trãim normal - ave suficien?i bani pentru nevoile noastre zilnice, dar trebuie sã bugetã pentru achizi?ii ai ari	Nu, studiez	intoleranta la gluten, intoleranta la lactoza, constipatie	nu		da	Lactate, gluten	nu		nu ?tiu	nu ?tiu	nu	nu	nu	nu	nu	nu am urmat nici un tratament medicamentos în ultimele 3 luni	vitainele din grupul B, minerale (calciu, agneziu, zinc, seleniu), vitamina C, Fier	zilnic	nu	4	2	1	0	2	1	0	1	2	0	3	0	1	0	0
18	feminin	63	165	23.14	Normoponderal		studentã	Student	Liceal	Singur/ã	Urban	7	1	2.001-4000 lei	• trãim normal - ave suficien?i bani pentru nevoile noastre zilnice, dar trebuie sã bugetã pentru achizi?ii ai ari	Nu, studiez	infec?ii urinare, obezitate	nu		nu		nu		nu ?tiu	nu ?tiu	nu	nu	nu	nu	nu	nu am urmat nici un tratament medicamentos în ultimele 3 luni	NU folosesc	de câteva ori pe sãptãmânã	da	3	0	2	1	0	0	0	1	0	0	0	1	0	0	0
20	feminin	63	175	20.57	Normoponderal		Student	Studenta	Universitar	Singur/ã	Urban	4	2	<2.000 lei	• trãim normal - ave suficien?i bani pentru nevoile noastre zilnice, dar trebuie sã bugetã pentru achizi?ii ai ari	Nu, studiez	Nu a confrunt cu nicio situa?ie	nu		nu		nu		nu	nu	nu	nu	nu	nu	nu	nu am urmat nici un tratament medicamentos în ultimele 3 luni	minerale (calciu, agneziu, zinc, seleniu)	rar	nu	2	0	0	0	0	0	0	0	1	0	0	0	0	0	0
18	feminin	45	168	15.94	Subponderal		Student	Student	Universitar	Singur/ã	Rural	4	2	<2.000 lei	• trãim normal - ave suficien?i bani pentru nevoile noastre zilnice, dar trebuie sã bugetã pentru achizi?ii ai ari	Nu, studiez	Acnee	nu		nu		nu		nu	nu	nu	nu	nu	nu	nu	nu am urmat nici un tratament medicamentos în ultimele 3 luni	NU folosesc	de câteva ori pe sãptãmânã	nu	3	1	2	2	2	0	1	1	1	0	1	2	0	0	0
18	masculin	83	180	25.62	Supraponderal		Asistenta ilitara	Student	Liceal	Singur/ã	Urban	3	1	<2.000 lei	• Trãi odest - trebuie sã fi foarte aten?i cu bugetul nostru zilnic	Nu, studiez	Nu	nu		nu		nu		nu	nu	nu	nu	nu	nu	nu	antiinflaatoare	oega 3, minerale (calciu, agneziu, zinc, seleniu), vitamina D, vitamina C, Creatina	zilnic	da	3	1	0	0	0	0	0	2	0	0	1	0	0	0	0
20	feminin	47	163	17.69	Subponderal		Studentã	Student	Universitar	Intr-o rela?ie	Urban	5	2	8.001-10.000	• Trãi relativ bogat - ave suficien?i bani pentru nevoile noastre, fãrã a avea nevoie de un buget special	Nu, studiez	boli inflaatorii intestinale	nu		nu		nu		nu	nu	nu	nu	nu	nu	nu	nu am urmat nici un tratament medicamentos în ultimele 3 luni	vitainele din grupul B, minerale (calciu, agneziu, zinc, seleniu), vitamina D, vitamina C	de câteva ori pe sãptãmânã	nu	3	3	3	0	0	0	0	0	0	0	1	0	0		0
19	feminin	67	170	23.18	Normoponderal		Student	Student	Priar	Singur/ã	Rural	5	2	<2.000 lei	• trãim normal - ave suficien?i bani pentru nevoile noastre zilnice, dar trebuie sã bugetã pentru achizi?ii ai ari	Nu, studiez	Nu	nu		nu		nu		nu	nu	nu	nu	nu	nu	nu	nu am urmat nici un tratament medicamentos în ultimele 3 luni	oega 3, minerale (calciu, agneziu, zinc, seleniu), vitamina D, vitamina C	rar	nu	3	0	1	0	0	0	0	1	0	0	0	0	0	0	0
20	feminin	85	178	26.83	Supraponderal		AG	Studentã	Liceal	Singur/ã	Rural	5	1	2.001-4000 lei	• trãim normal - ave suficien?i bani pentru nevoile noastre zilnice, dar trebuie sã bugetã pentru achizi?ii ai ari	Nu, studiez	Depresie	da	Kiwi	nu		nu		nu	nu ?tiu	nu	nu	nu	nu	nu	nu am urmat nici un tratament medicamentos în ultimele 3 luni	oega 3, minerale (calciu, agneziu, zinc, seleniu)	zilnic	nu	5	4	2	0	0	0	0	0	0	0	4	0	0		0
18	feminin	63	166	22.86	Normoponderal		AG	Student	Universitar	Intr-o rela?ie	Rural	4	2	6.001-8.000 lei	• trãim normal - ave suficien?i bani pentru nevoile noastre zilnice, dar trebuie sã bugetã pentru achizi?ii ai ari	Nu, studiez	Sunt aneicã	nu	Nu a	nu		nu	Aneie	nu	nu	nu	nu	nu	da	nu ?tiu	nu am urmat nici un tratament medicamentos în ultimele 3 luni	minerale (calciu, agneziu, zinc, seleniu), vitamina C	zilnic	da	5	0	0	0	0	1	0	1	0	0	2	0	0	0	0
19	feminin	100	168	35.43	Obezitate		AG	Student	Universitar	Singur/ã	Rural	4	2	2.001-4000 lei	• trãim normal - ave suficien?i bani pentru nevoile noastre zilnice, dar trebuie sã bugetã pentru achizi?ii ai ari	Nu, studiez	Alergie	nu		nu		nu		nu	nu	nu	nu	nu	nu	nu	nu am urmat nici un tratament medicamentos în ultimele 3 luni	vitamina D	de câteva ori pe sãptãmânã	da	3	0	0	0	0	0	0	0	0	0	0	0	0	0	0
20	feminin	74	170	25.61	Supraponderal		AG	Student	Liceal	Singur/ã	Urban	4	1	<2.000 lei	• trãim normal - ave suficien?i bani pentru nevoile noastre zilnice, dar trebuie sã bugetã pentru achizi?ii ai ari	Nu, studiez	Nu a	nu		nu		nu		nu ?tiu	nu	nu	nu	nu	nu	nu ?tiu	nu am urmat nici un tratament medicamentos în ultimele 3 luni	vitamina D, vitamina C	de câteva ori pe sãptãmânã	nu	3	1	0	0	0	0	0	1	0	0	0	0	0	0	0
19	feminin	70	168	24.8	Normoponderal		AG	Student	Liceal	Intr-o rela?ie	Rural	3	1	<2.000 lei	• trãim normal - ave suficien?i bani pentru nevoile noastre zilnice, dar trebuie sã bugetã pentru achizi?ii ai ari	Nu, studiez	Nu a	nu		nu		nu		nu	nu	nu	nu	nu	nu	nu	nu am urmat nici un tratament medicamentos în ultimele 3 luni	vitainele din grupul B, minerale (calciu, agneziu, zinc, seleniu), vitamina D	de câteva ori pe sãptãmânã	nu	3	0	0	0	1	0	0	0	0	0	0	0	0	0	0
19	feminin	80	168	28.34	Supraponderal		Student	Student	Liceal	Intr-o rela?ie	Rural	4	1	2.001-4000 lei	• trãim normal - ave suficien?i bani pentru nevoile noastre zilnice, dar trebuie sã bugetã pentru achizi?ii ai ari	Nu, studiez	obezitate	nu		nu		nu		nu	nu	nu	nu	nu	nu	nu	nu am urmat nici un tratament medicamentos în ultimele 3 luni	vitainele din grupul B, vitamina C	zilnic	da	4	4	1	1	2	0	0	3	0	1	2	2	4	1	2
19	feminin	65	173	21.72	Normoponderal		Student	Student	Universitar	Singur/ã	Rural	7	1	<2.000 lei	• trãim normal - ave suficien?i bani pentru nevoile noastre zilnice, dar trebuie sã bugetã pentru achizi?ii ai ari	Nu, studiez	Hasioto	nu		nu		nu		nu	nu	nu	nu	nu	nu	nu	antiinflaatoare	vitamina D	de câteva ori pe sãptãmânã	da	4	1	2	0	2	2	0	0	2	0	0	0	0	0	0
19	feminin	70	169	24.51	Normoponderal		Studentã	Student	Liceal	Singur/ã	Urban	5	0	4.001-6000 lei	• Trãi relativ bogat - ave suficien?i bani pentru nevoile noastre, fãrã a avea nevoie de un buget special	Nu, studiez	A suferit un pneuotorax acu 2 luni ?i a rãas sã vede în ura unor investiga?ii daca a endoetrioza	nu		nu		nu		nu	nu	nu	nu	nu	nu	nu	antiinflaatoare	vitamina C	zilnic	nu	5	0	2	0	0	0	0	3	0	0	0	0	0	0	0
19	feminin	58	170	20.07	Normoponderal		Studentã	Studentã	Universitar	Singur/ã	Urban	4	0	<2.000 lei	• Trãi relativ bogat - ave suficien?i bani pentru nevoile noastre, fãrã a avea nevoie de un buget special	Nu, studiez	Alergie cãp?uni	da	Cãp?uni	nu		nu		nu	nu	nu	nu	nu	nu	nu	nu am urmat nici un tratament medicamentos în ultimele 3 luni	minerale (calciu, agneziu, zinc, seleniu), vitamina D	zilnic	da	4	1	2	1	0	0	0	0	0	0	0	0	0	0	0
19	feminin	65	175	21.22	Normoponderal		Studenta	Studenta	Liceal	Singur/ã	Urban	3	0	4.001-6000 lei	• trãim normal - ave suficien?i bani pentru nevoile noastre zilnice, dar trebuie sã bugetã pentru achizi?ii ai ari	Nu, studiez	Nu confrunt	nu		nu		nu		nu	nu	nu	nu	nu	nu	nu	nu am urmat nici un tratament medicamentos în ultimele 3 luni	NU folosesc	rar	nu	2	0	1	0	0	0	0	0	0	0	0	0	0	0	0
20	masculin	105	185	30.68	Obezitate		Student	Student	Liceal	Intr-o rela?ie	Urban	4	0	<2.000 lei	• Trãi relativ bogat - ave suficien?i bani pentru nevoile noastre, fãrã a avea nevoie de un buget special	Nu, studiez	obezitate	nu		nu		nu		nu	da	nu ?tiu	nu	nu	nu	nu	nu am urmat nici un tratament medicamentos în ultimele 3 luni	vitamina D, vitamina C	de câteva ori pe sãptãmânã	nu	3	0	0	0	0	0		0	0	0	0	0	0	0	0
19	feminin	67	163	25.22	Supraponderal		Ufst Asistenta edicala generalist	Student	Universitar	Intr-o rela?ie	Rural	3	1	<2.000 lei	• trãim normal - ave suficien?i bani pentru nevoile noastre zilnice, dar trebuie sã bugetã pentru achizi?ii ai ari	Nu, studiez	constipatie,	nu		nu		nu		nu	nu	nu	nu	nu	nu	nu	antibiotice	vitamina C	zilnic	da	4	3	2	0	1	0	0	0	1	0	1	1	0	0	0
19	masculin	89	186	25.73	Supraponderal		Studenr	Student	Liceal	Intr-o rela?ie	Urban	3	1	<2.000 lei	• trãim normal - ave suficien?i bani pentru nevoile noastre zilnice, dar trebuie sã bugetã pentru achizi?ii ai ari	Nu, studiez	Cancer testicular	nu		nu		nu		nu	nu	nu	nu	nu	nu	nu	antiinflaatoare	vitainele din grupul B, minerale (calciu, agneziu, zinc, seleniu), vitamina D	zilnic	nu	5	1	0	0	1	0	0	2	0	1	1	0	2	0	0
19	feminin	68	167	24.38	Normoponderal		Student	Student	Universitar	Singur/ã	Rural	2	0	2.001-4000 lei	• trãim normal - ave suficien?i bani pentru nevoile noastre zilnice, dar trebuie sã bugetã pentru achizi?ii ai ari	Nu, studiez	Problee oftalologice ?i ginecologice	nu		nu		nu		nu	nu	nu	nu	nu	nu	nu	antiinflaatoare, antiacide, antibiotice	vitainele din grupul B, minerale (calciu, agneziu, zinc, seleniu), vitamina C	zilnic	da	5	2	3	4	1	0	0	0	0	0	1	0	0		1
20	feminin	64	165	23.51	Normoponderal		Student	Instructor de dans	Liceal	Intr-o rela?ie	Urban	4	0	2.001-4000 lei	• trãim normal - ave suficien?i bani pentru nevoile noastre zilnice, dar trebuie sã bugetã pentru achizi?ii ai ari	Da, dar este doar un loc de uncã teporar	infec?ii urinare, Tiroidectoie totalã	nu		da	Fructe de pãdure	nu		nu	nu	nu	nu	nu	nu ?tiu	nu	Anticoncep?ionale ?i Eutirox	oega 3, vitamina D	de câteva ori pe sãptãmânã	nu	3	5	2	0	2	0	0	3	0	2	0	3, 4	0	0	0
19	feminin	47	163	17.69	Subponderal		Studenta la UFST George Eil Palade din Târgu ure?, Extensia Bistri?a	Student	Liceal	Singur/ã	Rural	3	1	<2.000 lei	• Trãi odest - trebuie sã fi foarte aten?i cu bugetul nostru zilnic	Nu, studiez	constipatie	nu		nu		nu		nu	nu	nu	nu	nu	nu	nu	nu am urmat nici un tratament medicamentos în ultimele 3 luni	minerale (calciu, agneziu, zinc, seleniu)	rar	nu	1	0	3	0	0	0	0	0	2	0	0	0	0		0
20	feminin	73	175	23.84	Normoponderal		Student	Student	Universitar	Singur/ã	Urban	1	0	<2.000 lei	• trãim normal - ave suficien?i bani pentru nevoile noastre zilnice, dar trebuie sã bugetã pentru achizi?ii ai ari	Nu, studiez	Niic	nu		nu		nu		nu	nu	nu	nu	nu	nu	nu	nu am urmat nici un tratament medicamentos în ultimele 3 luni	NU folosesc	zilnic	nu	3	2	0	1	1	0	0	2	0	0	1	1	0		0
20	feminin	72	164	26.77	Supraponderal		Asistent edical generalist	studenta	Universitar	Singur/ã	Urban	1	1	<2.000 lei	• Trãi relativ bogat - ave suficien?i bani pentru nevoile noastre, fãrã a avea nevoie de un buget special	Nu, studiez	constipatie	nu	nu	nu	nu a	nu	nu	nu	nu	nu	nu	nu	nu	nu	antiinflaatoare, antibiotice	vitainele din grupul B, minerale (calciu, agneziu, zinc, seleniu), vitamina D, vitamina C	zilnic	nu	3	0	1	0	0	0	0	1	0	0	0	0	0	0	0
20	masculin	65	173	21.72	Normoponderal		Student	Student	Universitar	cãsãtorit/ã	Urban	3	0	<2.000 lei	• Trãi odest - trebuie sã fi foarte aten?i cu bugetul nostru zilnic	Nu, studiez	intoleranta la aditivi alimentari	nu		nu		nu		nu ?tiu	nu ?tiu	nu ?tiu	nu ?tiu	nu ?tiu	nu ?tiu	nu ?tiu	nu am urmat nici un tratament medicamentos în ultimele 3 luni	vitamina D, vitamina C	rar	nu	3	0	0	0	0	0	0	0	0	0	0	0	0	0	0
20	feminin	62	165	22.77	Normoponderal		Student	Student	Universitar	Intr-o rela?ie	Urban	2	0	<2.000 lei	• trãim normal - ave suficien?i bani pentru nevoile noastre zilnice, dar trebuie sã bugetã pentru achizi?ii ai ari	Nu, studiez	Nu	nu		nu		nu		nu	nu	nu	nu	nu	nu	nu	nu am urmat nici un tratament medicamentos în ultimele 3 luni	vitamina C	de câteva ori pe sãptãmânã	da	4	2	2	2	2	0	0	3	0	2	3	0	0	0	0
18	feminin	48	161	18.52	Normoponderal		student	Student	Universitar	Intr-o rela?ie	Urban	2	0	<2.000 lei	• trãim normal - ave suficien?i bani pentru nevoile noastre zilnice, dar trebuie sã bugetã pentru achizi?ii ai ari	Nu, studiez	infec?ii urinare	nu		nu		nu		nu	nu	nu	nu	nu	nu	nu	nu am urmat nici un tratament medicamentos în ultimele 3 luni	vitamina D	zilnic	da	5	3	2	0	0	0	0	2	0	0	0	0	0	0	0
20	feminin	80	174	26.42	Supraponderal		Studenta	Studenta	Liceal	Intr-o rela?ie	Urban	4	1	8.001-10.000	• Trãi relativ bogat - ave suficien?i bani pentru nevoile noastre, fãrã a avea nevoie de un buget special	Nu, studiez	-	nu	-	nu	-	nu	-	nu	nu	nu	nu	nu	nu	nu	nu am urmat nici un tratament medicamentos în ultimele 3 luni	oega 3, vitainele din grupul B, minerale (calciu, agneziu, zinc, seleniu), vitamina D, vitamina C	de câteva ori pe sãptãmânã	nu	2	1	1	1	0	0	0	1	0	0	1	0	0	0	0
20	feminin	66	167	23.67	Normoponderal		Studentã	Student	Liceal	Intr-o rela?ie	Urban	6	3	<2.000 lei	• trãim normal - ave suficien?i bani pentru nevoile noastre zilnice, dar trebuie sã bugetã pentru achizi?ii ai ari	Nu, studiez	nu ã confrunt cu nicio situa?ie	nu		nu		nu		nu	nu	nu	nu	nu	nu	nu	nu am urmat nici un tratament medicamentos în ultimele 3 luni	vitamina D	de câteva ori pe sãptãmânã	nu	3	1	0	0	0	0	0	1	0	0	0	0	0	0	0
19	masculin	66	175	21.55	Normoponderal		Elev	Student	Liceal	Singur/ã	Urban	3	0	6.001-8.000 lei	• trãim normal - ave suficien?i bani pentru nevoile noastre zilnice, dar trebuie sã bugetã pentru achizi?ii ai ari	Nu, studiez	Nici una	nu		nu		nu		nu	nu	nu	nu	nu	nu	nu	nu am urmat nici un tratament medicamentos în ultimele 3 luni	NU folosesc	rar	nu	2	0	0	0	0	0	0	0	0	0	0	0	0	0	0
19	feminin	48	160	18.75	Normoponderal		Studentã	Student	Liceal	Singur/ã	Rural	3	1	<2.000 lei	• trãim normal - ave suficien?i bani pentru nevoile noastre zilnice, dar trebuie sã bugetã pentru achizi?ii ai ari	Nu, studiez	Niciuna	da	Pe?te	da	Fructe de are,lactozã	nu		nu	nu ?tiu	nu ?tiu	nu	nu	nu	nu	antiinflaatoare, antibiotice	enzime digestive, minerale (calciu, agneziu, zinc, seleniu), vitamina C	de câteva ori pe sãptãmânã	da	2														0
20	masculin	70	183	20.9	Normoponderal		student	student	Liceal	Singur/ã	Urban	4	2	<2.000 lei	• Trãi relativ bogat - ave suficien?i bani pentru nevoile noastre, fãrã a avea nevoie de un buget special	Nu, studiez	-	nu	-	nu	-	nu	-	nu	nu	nu	nu	nu	nu	nu	nu am urmat nici un tratament medicamentos în ultimele 3 luni	oega 3, minerale (calciu, agneziu, zinc, seleniu), vitamina D, vitamina C	rar	nu	1	0	0	0	0	0	0	0	0	0	0	0	0	0	0
19	feminin	55	158	22.03	Normoponderal		Studentã-Nutri?ie ?i dieteticã	Studentã	Liceal	Singur/ã	Urban	3	0	<2.000 lei	• trãim normal - ave suficien?i bani pentru nevoile noastre zilnice, dar trebuie sã bugetã pentru achizi?ii ai ari	Nu, studiez	Ovari polichistice	nu	-	nu	-	nu	-	nu	nu ?tiu	nu	nu	nu	nu	nu	nu am urmat nici un tratament medicamentos în ultimele 3 luni	minerale (calciu, agneziu, zinc, seleniu), vitamina D	de câteva ori pe sãptãmânã	nu	3	0	0	0	3	0	0	0	0	0	0	0	0	0	0
19	masculin	71	163	26.72	Supraponderal		student	Student	Liceal	Singur/ã	Urban	3	0	<2.000 lei	• trãim normal - ave suficien?i bani pentru nevoile noastre zilnice, dar trebuie sã bugetã pentru achizi?ii ai ari	Nu, studiez	hypotyroidis	nu		nu		nu		nu	nu	nu	nu	nu	nu	nu	nu am urmat nici un tratament medicamentos în ultimele 3 luni	NU folosesc	rar	nu	3	0	0	1	0	0	1	0	0	0	2	0	0	0	0
20	feminin	89	169	31.16	Obezitate		Student	Student	Universitar	Singur/ã	Urban	4	2	4.001-6000 lei	• trãim normal - ave suficien?i bani pentru nevoile noastre zilnice, dar trebuie sã bugetã pentru achizi?ii ai ari	Nu, studiez	Nu	nu		nu		nu		nu	nu	nu	nu	nu	nu	nu	antiinflaatoare	NU folosesc	zilnic	nu	4	2	1	0	0	0	0	1	1	0	1	0	0	0	0
20	Feminin	65	175	21.22	Normoponderal		Student	angajata într-un salon	Universitar	Intr-o rela?ie	Urban	3	0	<2.000 lei	• Trãim relativ bogat - avem suficien?i bani pentru nevoile noastre, fãrã a avea nevoie de un buget special	Da, dar este doar un loc de muncã temporar	intoleranta la lactoza	nu		da	lapte, iaurt.	nu		nu	nu	nu	nu	nu	nu	nu	nu am urmat nici un tratament medicamentos în ultimele 3 luni	omega 3, vitamina D, vitamina C	de câteva ori pe sãptãmânã	nu	3	1	2	1	1	0	0	0	3	0	2	1	0		0
19	Feminin	63	170	21.8	Normoponderal		stundent	Student	Universitar	Singur/ã	Urban	4	2	<2.000 lei	• Trãim relativ bogat - avem suficien?i bani pentru nevoile noastre, fãrã a avea nevoie de un buget special	Nu, studiez	nu am nimic	nu		nu		nu		nu	nu	nu	nu	nu	nu	nu	nu am urmat nici un tratament medicamentos în ultimele 3 luni	minerale (calciu, magneziu, zinc, seleniu), vitamina C	rar	nu	2	2	2	0	0	0	0	1	0	0	0	0	0	0	0
20	Feminin	67	169	23.46	Normoponderal		Student	Student	Universitar	Singur/ã	Rural	3	1	<2.000 lei	• Trãim normal - avem suficien?i bani pentru nevoile noastre zilnice, dar trebuie sã bugetãm pentru achizi?ii mai mari	Nu, studiez	Cu nimic	nu		nu		nu		nu	nu	nu	nu	nu	nu	nu	antibiotice	minerale (calciu, magneziu, zinc, seleniu), vitamina C	de câteva ori pe sãptãmânã	nu	3	1	1	1	0	0	0	1	0	0	1	0	0		0
19	Feminin	55	167	19.72	Normoponderal		Student	Student	Universitar	Intr-o rela?ie	Urban	4	2	<2.000 lei	• Trãim normal - avem suficien?i bani pentru nevoile noastre zilnice, dar trebuie sã bugetãm pentru achizi?ii mai mari	Nu, studiez	intoleranta la lactoza	nu		da	Lactate	nu		nu	nu	nu	nu	nu	nu	nu	nu am urmat nici un tratament medicamentos în ultimele 3 luni	NU folosesc	zilnic	da	5	4	3	2	0, 1	0	0	0	1	0	2	0	0	0	0
20	Feminin	47	158	18.83	Normoponderal		studentã	studentã	Universitar	Intr-o rela?ie	Rural	5	0	<2.000 lei	• Trãim normal - avem suficien?i bani pentru nevoile noastre zilnice, dar trebuie sã bugetãm pentru achizi?ii mai mari	Nu, studiez	dermatita atopica	nu		nu		nu		nu	nu	nu	nu	nu	nu	nu	antibiotice	probiotice, omega 3, vitaminele din grupul B, minerale (calciu, magneziu, zinc, seleniu), vitamina D, vitamina C	de câteva ori pe sãptãmânã	nu	3	2	0	0	0	0	2	2	0	0	1	0	0	0	0
20	Feminin	53	158	21.23	Normoponderal		Studentã la Cosmeticã medicalã	Studentã	Universitar	Intr-o rela?ie	Urban	3	2	<2.000 lei	• Trãim relativ bogat - avem suficien?i bani pentru nevoile noastre, fãrã a avea nevoie de un buget special	Nu, studiez	Nu am	nu		nu		nu		nu	nu	nu	nu	nu	nu	nu	nu am urmat nici un tratament medicamentos în ultimele 3 luni	probiotice, omega 3, minerale (calciu, magneziu, zinc, seleniu), vitamina C	de câteva ori pe sãptãmânã	nu	2	1	1	0	0	0	0	0	0	0	0	0	0	0	0
20	Feminin	47	165	17.26	Subponderal		Specialist in cosmetica	Student	Universitar	Intr-o rela?ie	Urban	3	3	<2.000 lei	• Trãim normal - avem suficien?i bani pentru nevoile noastre zilnice, dar trebuie sã bugetãm pentru achizi?ii mai mari	Nu, studiez	dermatita atopica	da	Ciocolata	nu	Nu am	nu	Nu am	nu	nu	nu	nu	nu	nu	nu	nu am urmat nici un tratament medicamentos în ultimele 3 luni	NU folosesc	de câteva ori pe sãptãmânã	da	3	1	1	2	0	0	0	1	0	0	1	1	0	0	4
20	Feminin	57	172	19.27	Normoponderal		Student	Student	Universitar	Intr-o rela?ie	Urban	5	1	<2.000 lei	• Trãim normal - avem suficien?i bani pentru nevoile noastre zilnice, dar trebuie sã bugetãm pentru achizi?ii mai mari	Nu, studiez	infec?ii urinare	nu		nu		nu		nu	nu	nu	nu	nu	nu	nu	nu am urmat nici un tratament medicamentos în ultimele 3 luni	omega 3, vitaminele din grupul B, minerale (calciu, magneziu, zinc, seleniu)	rar	nu	2	3	3	1	3	1	2	3	0	0	1	1	0	0	1
20	Feminin	59	158	23.63	Normoponderal		student	student	Universitar	Intr-o rela?ie	Urban	4	2	<2.000 lei	• Trãim relativ bogat - avem suficien?i bani pentru nevoile noastre, fãrã a avea nevoie de un buget special	Nu, studiez	intoleranta la lactoza	nu		da	lapte de origine animalã , ciocolatã , maionezã	nu		nu	nu	nu	nu	nu	nu	nu	anticoncep?ionale	NU folosesc	de câteva ori pe sãptãmânã	nu	3	0	1	0	1	0	0	1	0	0	2	0	0	0	0
20	Feminin	53	158	21.23	Normoponderal		Studentã	Student	Universitar	Intr-o rela?ie	Urban	2	0	<2.000 lei	• Trãim normal - avem suficien?i bani pentru nevoile noastre zilnice, dar trebuie sã bugetãm pentru achizi?ii mai mari	Nu, studiez	Nu	nu		nu		nu		nu	nu	nu	nu	nu	nu	nu	antiinflamatoare, antibiotice	minerale (calciu, magneziu, zinc, seleniu), vitamina D, vitamina C	de câteva ori pe sãptãmânã	nu	2	2	1	0	0	0	0	0	0	0	4	1	1		0
20	Feminin	64	167	22.95	Normoponderal		Student	Student	Universitar	Intr-o rela?ie	Urban	4	2	<2.000 lei	• Trãim relativ bogat - avem suficien?i bani pentru nevoile noastre, fãrã a avea nevoie de un buget special	Nu, studiez	nu am	nu		nu		nu		nu	nu	nu	nu	nu	nu	nu	antiinflamatoare, antibiotice	minerale (calciu, magneziu, zinc, seleniu), vitamina C	rar	nu	3	1	0	0	0	0	0	0	0	0	2	0	1		0
20	Feminin	95	169	33.26	Obezitate		Studentã	Student	Universitar	Singur/ã	Rural	4	0	<2.000 lei	• Trãim normal - avem suficien?i bani pentru nevoile noastre zilnice, dar trebuie sã bugetãm pentru achizi?ii mai mari	Nu, studiez	Astm	nu		nu		nu		nu	nu	nu	nu	nu	nu	nu	Ventolin	omega 3, vitaminele din grupul B, minerale (calciu, magneziu, zinc, seleniu), antioxidanti/polifenoli, vitamina D, vitamina C	de câteva ori pe sãptãmânã	da	4	3	1	2	0	0	0	0	0	0	0	0	0		0
20	Feminin	61	175	19.92	Normoponderal		Cosmetica medicala	Student	Universitar	Intr-o rela?ie	Urban	4	2	<2.000 lei	• Trãim modest - trebuie sã fim foarte aten?i cu bugetul nostru zilnic	Da, dar este doar un loc de muncã temporar	infec?ii urinare, dermatita atopica, rezistenta la insulina	nu	nu stiu daca am dar cand mananc ceva cu multa conservante si colorant nu ma simt bine si pielea devina mai mult iritabil	nu		nu		nu ?tiu	nu	nu	nu	nu	nu	nu	antiinflamatoare, antibiotice	vitamina D, vitamina C	zilnic	da	4	2	5	1	3	0	0	1	0	0	1	1			0
[truncated: 113 more columns]
